# Supplementary material for: Association between Plasma Trimethylamine N-Oxide Levels and Type 2 Diabetes: A Case Control Study
Source: Nutrients. 2022 May 17;14(10):2093. doi: 10.3390/nu14102093 (PMC9148165; doi:10.3390/nu14102093)
Supplement: Supplementary file 1 [file nutrients-14-02093-s001.zip]

Archive with 1 entries (1 files):
- nutrients-1702501-supplementary.pdf
